# Supplementary material for: CRISPR/Cas9 in Leishmania mexicana: A case study of LmxBTN1
Source: PLoS One. 2018 Feb 13;13(2):e0192723. doi: 10.1371/journal.pone.0192723 (PMC5811015; doi:10.1371/journal.pone.0192723)
Supplement: S1 Table — (XLSX) [file pone.0192723.s010.xlsx]

## Sheet: List1
Name	Sequence	Sequence
A_LmxM.22.0010_f	acatgcattacggatactcttctg	acatgcattacggatactcttctg
B_LmxM.22.0010_r	CAGGGATCACCGAAATCTTCATCAATCACGTGTGGTGGGC	cagggatcaccgaaatcttcatcaatcacgtgtggtgggc
C_LmxM.22.0010_r	CGGTGAGTTCAGGCTTTTTCATCAATCACGTGTGGTGGGC	cggtgagttcaggctttttcatcaatcacgtgtggtgggc
D_LmxM.22.0010_f	gagcacaggatgacgcctaacagctggtccctcaaagtacg	gagcacaggatgacgcctaacagctggtccctcaaagtacg
E_LmxM.22.0010_f	gtccgagggcaaaggaatagcagctggtccctcaaagtacg	gtccgagggcaaaggaatagcagctggtccctcaaagtacg
F_LmxM.22.0010_r	GCCCAGGAGAATAAGCTAAAGC	gcccaggagaataagctaaagc
G_LmxM.22.0010_f	gagacacctcagtgcgtggc	gagacacctcagtgcgtggc
H_LmxM.22.0010_r	GCAAGGAAACAGCGGAGG	gcaaggaaacagcggagg
SAT_5'f	atgaagatttcggtgatccctg	atgaagatttcggtgatccctg
SAT_3'r	TTAGGCGTCATCCTGTGCTC	ttaggcgtcatcctgtgctc
Hyg_5'f	atgaaaaagcctgaactcaccg	atgaaaaagcctgaactcaccg
Hyg_3'r	CTATTCCTTTGCCCTCGGAC	ctattcctttgccctcggac
I_LmxM.22.0010_r	GTTCAATGGCCGATCCCATCAATCACGTGTGGTGGGC	gttcaatggccgatcccatcaatcacgtgtggtgggc
J_LmxM.22.0010_f	gccttcttgacgagttcttctgaggtaacccagctggtccctcaaagtacg	gccttcttgacgagttcttctgaggtaacccagctggtccctcaaagtacg
K_LmxM.22.0010_r	GCACTGGTCAACTTGGCCATCAATCACGTGTGGTGGGC	gcactggtcaacttggccatcaatcacgtgtggtgggc
L_LmxM.22.0010_f	gccgaggagcaggactgaggtaacccagctggtccctcaaagtacg	gccgaggagcaggactgaggtaacccagctggtccctcaaagtacg
NEO_5'f	atgggatcggccattgaac	atgggatcggccattgaac
NEO_3'r	TCAGAAGAACTCGTCAAGAAGGC	tcagaagaactcgtcaagaaggc
BLE_5'f	atggccaagttgaccagtgc	atggccaagttgaccagtgc
BLE_3'r	TCAGTCCTGCTCCTCGGC	tcagtcctgctcctcggc
SBp_SAT_f	atgaagatttcggtgatccctg	atgaagatttcggtgatccctg
SBp_SAT_r	gactcctttgcctcggtgc	gactcctttgcctcggtgc
SBp_Hyg_f	atgaaaaagcctgaactcaccg	atgaaaaagcctgaactcaccg
SBp_Hyg_r	caacgtgacaccctgtgcac	caacgtgacaccctgtgcac
SBp_Neo_r	CACTTCGCCCAATAGCAACC	cacttcgcccaatagcaacc
SBp_Ble_r	CTCGCCGATCTCGGTCATG	ctcgccgatctcggtcatg
SBp_LmxM.22.0010_5'f	gttgtaatactttcctttcagtctctatcg	gttgtaatactttcctttcagtctctatcg
SBp_LmxM.22.0010_5'r	GTACCTCGATGCAATGTCCACAC	gtacctcgatgcaatgtccacac
SBp_LmxM.22.0010_f	atgcgtggcgttgatggg	atgcgtggcgttgatggg
SBp_LmxM.22.0010_r	GCGGACATGATGAGGCAGTAG	gcggacatgatgaggcagtag
A_U6_prom_LmxM_f	cttcgcctgtggaatccatc	cttcgcctgtggaatccatc
B_U6_prom_LmxM_r	GGCCGCCAGATGGAAAGTTATCCATCACTGAGCATACGGTCA	ggccgccagatggaaagttatccatcactgagcatacggtca
C_U6_term_LmxM_f	caccgagtcggtgcttttttccgccgctggtgtgtgc	caccgagtcggtgcttttttccgccgctggtgtgtgc
D_U6_term_LmxM_r	CGATGAAGGACAGTCGCTGG	cgatgaaggacagtcgctgg
E_sgRNA_mCh396_f	taactttccatctggcggccgttttagagctagaaatagcaagttaaaataag	taactttccatctggcggccgttttagagctagaaatagcaagttaaaataag
F_sgRNA_mCh396_r	GAAAAAAGCACCGACTCGGTG	gaaaaaagcaccgactcggtg
G_sgRNA_mCh396_f	gcactacccaccaagcgg	gcactacccaccaagcgg
H_sgRNA_mCh396_r	CTATGCTCAAGTGCGTGTCTGC	ctatgctcaagtgcgtgtctgc
I_donor_mCh_f	ggtgaatttatctacaaagtcaaattaagaaggcttgcacccaggctc	ggtgaatttatctacaaagtcaaattaagaaggcttgcacccaggctc
J_donor_mCh_r	GGCCTCCCAGCCCATTGTCTTTTTTTGCATCCTCCCTATCTCTCTCTCTCCGC	ggcctcccagcccattgtctttttttgcatcctccctatctctctctctccgc
mCherry_F_NcoI	ttatccatggttagtaaaggagaag	ttatccatggttagtaaaggagaag
mCherry_R_NotI	tgttagcggccgcttatgcggtaccagaacc	tgttagcggccgcttatgcggtaccagaacc
B_LmxM.22.0010-sgRNA348_r	CTTATCACGTGGGCGAACATCTCCATCACTGAGCATACGGTCA	cttatcacgtgggcgaacatctccatcactgagcatacggtca
E_LmxM.22.0010-sgRNA348_f	GATGTTCGCCCACGTGATAAGTTTTAGAGCTAGAAATAGCAAGTTAAAATAAG	gatgttcgcccacgtgataagttttagagctagaaatagcaagttaaaataag
F_sgRNA_mCh396_r	GAAAAAAGCACCGACTCGGTG	gaaaaaagcaccgactcggtg
G_sgRNA_NotI_f	GGAGGGCGGCCGCgcactacccaccaagcgg	ggagggcggccgcgcactacccaccaagcgg
H_sgRNA_NcoI_r	atctgccatggCTATGCTCAAGTGCGTGTCTGC	atctgccatggctatgctcaagtgcgtgtctgc
I_donor_LmxM.22.0010-348_f	ttgcagagggctacggcctcaagaaacttgaggcttgcacccaggctc	ttgcagagggctacggcctcaagaaacttgaggcttgcacccaggctc
J_donor_LmxM.22.0010-348_r	ACATGTTCAGTATGCGGGCGAAGATGCCGACCTCCCTATCTCTCTCTCTCCGC	acatgttcagtatgcgggcgaagatgccgacctccctatctctctctctccgc
qPCR_LmxM.22.0010_f	ggtgggcttcatcaacaact	ggtgggcttcatcaacaact
qPCR_LmxM.22.0010_1r	TGCCTAACATGAAGCACAGC	tgcctaacatgaagcacagc
qPCR_LmxM.22.0010_ar	GCGCACATTGTAGGACACAC	gcgcacattgtaggacacac
South_Puro_r	GGAACCGCTCAACTCGGC	ggaaccgctcaactcggc
South_Puro_f	gccgagttgagcggttcc	gccgagttgagcggttcc
I_U6_prom_LmxM_f	tccatcactgagcatacggtca	tccatcactgagcatacggtca
K_U6_prom_LmxM_r	GGCCGCCAGATGGAAAGTTACCACCAAGCGGGGCC	ggccgccagatggaaagttaccaccaagcggggcc
J_U6_prom_LmxM_f	gtcaagacaaggcagaccacaag	gtcaagacaaggcagaccacaag
